# Supplementary material for: Engineering orthogonal dual transcription factors for multi-input synthetic promoters
Source: Nat Commun. 2016 Dec 16;7:13858. doi: 10.1038/ncomms13858 (PMC5171851; doi:10.1038/ncomms13858)
Supplement: Supplementary Data 1 — Primers used for cloning. [file ncomms13858-s3.xlsx]

## Sheet: Cloning
Name	Oligonucleotide sequence	Use
HP-ΔgVI-F	5' GAA ACT GTT GAA GGA TCC TAA TCA TGG CTG TTT ATT TTG TAA CTGG 3'	M13KO7-ΔPS-ΔgIII-ΔgVI
HP-ΔgVI-R	5' CCA GTT ACA AAA TAA ACA GCC ATG ATT AGG ATC CTT CAA CAG TTT C 3'	M13KO7-ΔPS-ΔgIII-ΔgVI
HP-ΔPS-F	5' CCA TAG TAC GCG CCC TGT AGC GCA AAA AAC CCC GCT TCG GCG GGG TTT TTT CGC ACG GAT CGC TTC ATG TGG CAG C 3'	M13KO7-ΔPS-ΔgIII-ΔgVI
HP-ΔPS-R	5' CTG CCA CAT GAA GCG ATC CGT GCG AAA AAA CCC CGC CGA AGC GGG GTT TTT TGC GCT ACA GGG CGC GTA CTA TGG 3'	M13KO7-ΔPS-ΔgIII-ΔgVI
rpoN-F	5' ATA ATT GCT GAG AGA CCC GTG CTG ATC ACT GAC CAC 3'	pLITMUS-rpoN-cI-J23106-gIII
rpoN-R	5' TGT GCT CAT GTT CAG AAT CGT ACT CTC CTG 3'	pLITMUS-rpoN-cI-J23106-gIII
cI-F1	5' GAT TCT GAA CAT GAG CAC AAA AAA GAA ACC 3'	pLITMUS-rpoN-cI-J23106-gIII
cI-R1	5' CTG GGT CTT CTC AGC CAA ACG TCT CTT CAG G 3'	pLITMUS-rpoN-cI-J23106-gIII
B0015-F	5' GAC GTT TGG CTG AGA AGA CCC AGG CAT CAA ATA 3'	pLITMUS-rpoN-cI-J23106-gIII
B0015-R1	5' TAA TAT GCC AGG AGA CCT ATA AAC GCA GAA AGG CC 3'	pLITMUS-rpoN-cI-J23106-gIII
cIopt-F	5' CAG GAA TTG GTC GCA TAC GAG ATG GGG ATG GGG CAG TCA GG 3'	pLITMUS-rpoN-cIopt-J23106-gIII
cI5C6A,PG48-F	5' GAT GGG GCA GGG GAG GGT GGG TGC TTT ATT TAA TGG C 3'	pLITMUS-rpoN-cI5C6A,PG48-J23106-gIII
cI5C6A,PG48-R	5' GCC ATT AAA TAA AGC ACC CAC CCT CCC CTG CCC CAT C 3'	pLITMUS-rpoN-cI5C6A,PG48-J23106-gIII
cI5G6T,PG43-F	5' GCA TAC GAG ATG GGG ATG GGG CAG TCC AAC TTG TCG G 3'	pLITMUS-rpoN-cI5G6T,PG43-J23106-gIII
cI5G6T,PG43-R	5' CCG ACA AGT TGG ACT GCC CCA TCC CCA TCT CGT ATG C 3'	pLITMUS-rpoN-cI5G6T,PG43-J23106-gIII
cI4A5T6T,PG43-F	5' GCA TAC GAG ATG GGG ATG GGG CAG AAC CGC ATC TGC G 3'	pLITMUS-rpoN-cI4A5T6T,PG43-J23106-gIII
cI4A5T6T,PG43-R	5' CGC AGA TGC GGT TCT GCC CCA TCC CCA TCT CGT ATG C 3'	pLITMUS-rpoN-cI4A5T6T,PG43-J23106-gIII
cIopt-R1	5' CAT CCC CAT CTC GTA TGC GAC CAA TTC CTG GGA TAA GCC AAG 3'	pLITMUS-rpoN-cIopt-J23106-gIII
pLITMUS-gIII-F	5' TAT ACT TTA GAT TGA TTT ACC C 3'	pLITMUS-J23106-gIII
pLITMUS-J23106-R	5' GTC TTC GCT AGC ACT ATA C 3'	pLITMUS-J23106-gIII
B0034-F1	5' GGT ATA GTG CTA GCG AAG ACA AAG AGG AGA AAT ACT AGG TG 3'	pLITMUS-J23106-gIII
B0015-R2	5' GTA AAT CAA TCT AAA GTA TAT ATA AAC GCA GAA AGG CC 3'	pLITMUS-J23106-gIII
pLITMUS-cI-F	5' ATG AGC ACA AAA AAG AAA C 3'	pLITMUS-p15A-araC-pBAD-cI-pLlac-cI5C6A
pLITMUS-cI-R1	5' GAA TTC TAA TGA GTG AGC TAA CTC 3'	pLITMUS-p15A-araC-pBAD-cI-pLlac-cI5C6A
pLlac-F	5' GTT AGC TCA CTC ATT AGA ATT CAT AAA TGT GAG CGG ATA ACA TTG ACA TTG TGA GCG GAT AAC AAG ATA CTG AGC ACA TC 3'	pLITMUS-p15A-araC-pBAD-cI-pLlac-cI5C6A
pLlac-R	5' GGT TTC TTT TTT GTG CTC ATC TAG TAT TTC CCC TCT TTG TCT TCG GTC AGT GCG TCC TGC TGA TGT GCT CAG TAT CTT G 3'	pLITMUS-p15A-araC-pBAD-cI-pLlac-cI5C6A
pLITMUS-cI-R2	5' TAT GAG TAA ACT TGG TCT G 3'	pLITMUS-p15A-araC-pBAD-cI-pLlac-cI5C6A
araC-pBAD-F	5' GTC AGA CCA AGT TTA CTC ATA TTA TGA CAA CTT GAC GGC 3'	pLITMUS-p15A-araC-pBAD-cI-pLlac-cI5C6A
araC-pBAD-R	5' TTT CTT TTT TGT GCT CAT CTA GTA TTT CCC CTC TTT CAA AAA AAC GGG TAT GGA GAA ACA GTA GAG 3'	pLITMUS-p15A-araC-pBAD-cI-pLlac-cI5C6A
pLITMUS-p15A-F	5' GCC TTT TTA CGG TTC CTG 3'	pLITMUS-p15A-araC-pBAD-cI-pLlac-cI5C6A
pLITMUS-p15A-R	5' GAA GAT CCT TTG ATC TTT TC 3'	pLITMUS-p15A-araC-pBAD-cI-pLlac-cI5C6A
p15A-F	5' GAA AAG ATC AAA GGA TCT TCA TGA TCT TCT TGA GAT CGT TTT G 3'	pLITMUS-p15A-araC-pBAD-cI-pLlac-cI5C6A
p15A-R	5' CCA GGA ACC GTA AAA AGG CTT AAC AGG GAA GTG AGA GG 3'	pLITMUS-p15A-araC-pBAD-cI-pLlac-cI5C6A
cI-R2	5' GTT AGC TCA CTC ATT AGA ATT CTA TAA ACG CAG AAA GGC CC 3'	pLITMUS-p15A-araC-pBAD-cI-pLlac-cI5C6A
pLITMUS-LuxR-F	5' ATA AAT GTG AGC GGA TAA CAT TG 3'	pLITMUS-p15A-araC-pBAD-cI-pLlac-cI5C6A-LuxR-pLux*-cI5G6G,PLVA
LuxR-pLux*-F	5' GTT AGC TCA CTC ATT AGA ATT CTC CCT ATC AGT GAT AGA GAT TG	pLITMUS-p15A-araC-pBAD-cI-pLlac-cI5C6A-LuxR-pLux*-cI5G6G,PLVA
LuxR-pLux*-F2	5' CAA TGT TAT CCG CTC AC 3'	pLITMUS-p15A-araC-pBAD-cI-pLlac-cI5C6A-LuxR-pLux*-cI5G6G,PLVA
LuxR-pLux*-R	5' GGT TTC TTT TTT GTG CTC ATC TAG TAG GTT TCC TGT GTG AGT CTT CAT TCG AAA GTA ACA AAC CAT TTT C 3'	pLITMUS-p15A-araC-pBAD-cI-pLlac-cI5C6A-LuxR-pLux*-cI5G6G,PLVA
LuxR-pLux*-R2	5' GTT AGC TCA CTC ATT AGA ATT C 3'	pLITMUS-p15A-araC-pBAD-cI-pLlac-cI5C6A-LuxR-pLux*-cI5G6G,PLVA
pLux*-cI5G6G,P-R	5' GCC AAA CGT CTC TTC AG 3'	pLITMUS-p15A-araC-pBAD-cI-pLlac-cI5C6A-LuxR-pLux*-cI5G6G,PLVA
LVA-F	5' GGC CTG AAG AGA CGT TTG GCG CTG CAA ACG ACG AAA ACT ACG CTT TAG TAG CTT AAG AAG ACC GCA AAA AAC 3'	pLITMUS-p15A-araC-pBAD-cI-pLlac-cI5C6A-LuxR-pLux*-cI5G6G,PLVA
LVA-R	5' CAA TGT TAT CCG CTC ACA TTT ATG CGA AAA AAC CCC GCC GAA GCG GGG TTT TTT GCG GTC TTC TTA AGC 3'	pLITMUS-p15A-araC-pBAD-cI-pLlac-cI5C6A-LuxR-pLux*-cI5G6G,PLVA
cI-F2	5' GCT TAT CCC AGG AAT CTG TCG CAG ACA AGA TGG GGA TGG GG 3'	cI polymerase interaction
cI-R2	5' CCC CAT CCC CAT CTT GTC TGC GAC AGA TTC CTG GGA TAA GC 3'	cI polymerase interaction
cI-R3	5' CTT GTC TGC GAC AGA TTC 3'	Analysis by colony-PCR
cIopt-R2	5' CTC GTA TGC GAC CAA TTC 3'	Analysis by colony-PCR
pJPC12-ΔPS-F	5' TTT CCC CGA AAA GTG CCA CCT TCA GGC TGC GCA ACT GTT G 3'	pJPC12-ΔPS
pJPC12-ΔPS-R	5' CAA CAG TTG CGC AGC CTG AAG GTG GCA CTT TTC GGG GAA ATG 3'	pJPC12-ΔPS
PRM-F1	5' GCA ACC ATT ATC ACC GCC AGA GGT AAA ATA GTC AAC ACG CAC GGT GTT AGA TAT TAC 3'	pJPC12-PRM-B0034-gIII
PRM-F2	5' TAT TAA GAA TTC GCA ACC ATT ATC ACC GCC 3'	pJPC12-PRM-B0034-gIII
PRM-R1	5' ACA AGA TAC ATT GTA AAT CTA TAC AAG AAA GTT TGT AAT ATC TAA CAC CGT GCG TG 3'	pJPC12-PRM-B0034-gIII
gIII-F	5' AGA TTT ACA ATG TAT CTT GTA AAG AGG AGA AAT ACT AGG TG 3'	pJPC12-PRM-B0034-gIII
B0015-R3	5' TTT AAA GCG GCC GCT ATA AAC GCA GAA AGG CC 3'	pJPC12-PRM-B0034-gIII
PRM-R2	5' ACA AGA TAC ATT GTA AAT CTA TAC AAG 3'	pJPC12-ΔPS-PRM-B0034-gVI
pJPC12-F	5' AGC TCC AGC TTT TGT TCC 3'	pJPC12-ΔPS-PRM-B0034-gVI
gVI-F	5' AGA TTT ACA ATG TAT CTT GTA AAG AGG GGA AAT ACT AGA TGC CAG TTC TTT TGG GTA TTC 3'	pJPC12-ΔPS-PRM-B0034-gVI
gVI-R1	5' AGG GAA CAA AAG CTG GAG CTG CGA AAA AAC CCC GCC GAA GCG GGG TTT TTT GCG TTA TTT ATC CCA ATC CAA ATA AGA AAC G 3'	pJPC12-ΔPS-PRM-B0034-gVI
gVI-R2	5' GTT GCG AAT TCG ATA TCA AG 3'	pJPC12-ΔPS-PM,5C6A-OCS3-gVI
OCS3-gVI-R	5' CAT CTA GTA TTT CTC CTC TTT ACG TTA AAT CTA TCA CCG CCG GTG ATA AAT ATC 3'	pJPC12-ΔPS-PM,5C6A-OCS3-gVI
PM,5C6A-OCS3-gVI-F	5' ATT CTT TCT CCT CTT TGC AAC CAT TAT CCA CGC CGT GGA TAA AAT AGT TAT CCA CGC CGT GGA TAG ATA TTT ATA AAT AGT GGT GAT AG 3'	pJPC12-ΔPS-PM,5C6A-OCS3-gVI
PM,5G6G-OCS3-gVI-F	5' CTT GAT ATC GAA TTC GCA ACC ATT ATC GGC GCC GCC GAT AAA ATA GTC AAC GGC GGC GCC GAT AGA TAT TTA TCA CCG GCG GTG ATA G 3'	pJPC12-ΔPS-PM,5G6G-OCS3-gVI
PM,5G6T-OCS3-gVI-F	5' CTT GAT ATC GAA TTC GCA ACC ATT ATC GTC GCC GAC GAT AAA ATA GTC AAC GTC GGC GAC GAT AGA TAT TTA TCA CCG GCG GTG ATA G 3'	pJPC12-ΔPS-PM,5G6T-OCS3-gVI
PM,4A5T6T-OCS3-gVI-F	5' CTT GAT ATC GAA TTC GCA ACC ATT ATA TTC GCC GAA TAT AAA ATA GTC AAA TTC GGC GAA TAT AGA TAT TTA TCA CCG GCG GTG ATA G 3'	pJPC12-ΔPS-PM,4A5T6T-OCS3-gVI
PM,4A5C6G7G-OCS3-gVI-F	5' CTT GAT ATC GAA TTC GCA ACC ATT ATA CGG GCC CCG TAT AAA ATA GTC AAA CGG GGC CCG TAT AGA TAT TTA TCA CCG GCG GTG ATA G 3'	pJPC12-ΔPS-PM,4A5C6G7G-OCS3-gVI
PRM-R3	5' AAT ATC TAA CAC CGT GCG TG 3'	pJPC12-ΔPS-mCherry-PR/PRM-GFP
GFP-F	5' ATG CGT AAA GGC GAA GAA C 3'	pJPC12-ΔPS-mCherry-PR/PRM-GFP
PRM-F3	5' CAC GCA CGG TGT TAG ATA TTT ATA AAT AGT GGT GAT AGA TTT AAC GTT ACT AGA G 3'	pJPC12-ΔPS-mCherry-PR/PRM-GFP
PRM-R4	5' GTT CTT CGC CTT TAC GCA TCT AGT ATT TCT CCT CTT TAA TCT CTA GTA ACG TTA AAT C 3'	pJPC12-ΔPS-mCherry-PR/PRM-GFP
mCherry-F	5' CTG GCG GTG ATA ATG GTT GCA AAG AGG AGA AAG AAT TCA TGG TGA G 3'	pJPC12-ΔPS-mCherry-PR/PRM-GFP
mCherry-R	5' ATA AGC TTG ATA TCG AAT TCG TCT AGG GCG GCG GAT TTG 3'	pJPC12-ΔPS-mCherry-PR/PRM-GFP
PRM-mCherry-F	5' AAA GAG GAG AAA TAC TAG ATG 3'	pJPC12-ΔPS-mCherry-PR/PRM-GFP
PRM-mCherry-R	5' GTT GCA AAG AGG AGA AAG 3'	pJPC12-ΔPS-mCherry-PR/PRM-GFP
P5C6A-GFP-F	5' ATT CTT TCT CCT CTT TGC AAC CAT TAT CCA CGC CGT GGA TAA AAT AGT CAA CCA CGG CGT GGA TAG ATA TTT ATA AAT AGT GGT GAT AG 3'	pJPC12-ΔPS-mCherry-P/PM,5C6A-GFP
P5G6G-GFP-F	5' ATT CTT TCT CCT CTT TGC AAC CAT TAT CGG CGC CGC CGA TAA AAT AGT CAA CGG CGG CGC CGA TAG ATA TTT ATA AAT AGT GGT GAT AG 3'	pJPC12-ΔPS-mCherry-P/PM,5G6G-GFP
P5G6T-GFP-F	5' ATT CTT TCT CCT CTT TGC AAC CAT TAT CGT CGC CGA CGA TAA AAT AGT CAA CGT CGG CGA CGA TAG ATA TTT ATA AAT AGT GGT GAT AG 3'	pJPC12-ΔPS-mCherry-P/PM,5G6T-GFP
P4A5T6T-GFP-F	5' ATT CTT TCT CCT CTT TGC AAC CAT TAT ATT CGC CGA ATA TAA AAT AGT CAA ATT CGG CGA ATA TAG ATA TTT ATA AAT AGT GGT GAT AG 3'	pJPC12-ΔPS-mCherry-P/PM,4A5T6T-GFP
P4A5C6G7G-GFP-F	5' ATT CTT TCT CCT CTT TGC AAC CAT TAT ACG GGC CCC GTA TAA AAT AGT CAA ACG GGG CCC GTA TAG ATA TTT ATA AAT AGT GGT GAT AG 3'	pJPC12-ΔPS-mCherry-P/PM,4A5C6G7G-GFP
P-GFP-R	5' CAT CTA GTA TTT CTC CTC TTT ACG TTA AAT CTA TCA CCA CTA TTT ATA AAT ATC 3'	pJPC12-ΔPS-mCherry-P/PM-GFP
O5G6G1,2,3,-F	5' ATT CTT TCT CCT CTT TGC AAC CAT TAT CGG CGC CGC CGA TAA AAT AGT CAA CGG CGG CGC CGA TAG ATA TTT ATC GGC GGC GCC GAT AGA TTT AAC GTA AAG AGG AG 3'	pJPC12-ΔPS-mCherry-O5G6G1,2,3-GFP
O5G6G1,2,3,-R	5' CAT CTA GTA TTT CTC CTC TTT ACG TTA AAT C 3'	pJPC12-ΔPS-mCherry-O5G6G1,2,3-GFP
P5C6A-OCS3-GFP-F	5' ATT CTT TCT CCT CTT TGC AAC CAT TAT CCA CGC CGT GGA TAA AAT AGT CAA CCA CGG CGT GGA TAG ATA TTT ATC ACC GGC GGT GAT AG 3'	pJPC12-ΔPS-mCherry-O5C6A1,2-OCS3-GFP
P5G6G-OCS3-GFP-F	5' ATT CTT TCT CCT CTT TGC AAC CAT TAT CGG CGC CGC CGA TAA AAT AGT CAA CGG CGG CGC CGA TAG ATA TTT ATC ACC GGC GGT GAT AG 3'	pJPC12-ΔPS-mCherry-O5G6G1,2-OCS3-GFP
O5C6A1-O5G6G2-GFP-F	5' ATT CTT TCT CCT CTT TGC AAC CAT TAT CGG CGC CGC CGA TAA AAT AGT CAA CCA CGG CGT GGA TAG ATA TTT ATA AAT AGT GGT GAT AG 3'	pJPC12-ΔPS-mCherry-O5C6A1-O5G6G2-O3*-GFP
O5C6A1-O5G6G2-OCS3-GFP-F	5' ATT CTT TCT CCT CTT TGC AAC CAT TAT CGG CGC CGC CGA TAA AAT AGT CAA CCA CGG CGT GGA TAG ATA TTT ATC ACC GGC GGT GAT AG 3'	pJPC12-ΔPS-mCherry-O5C6A1-O5G6G2-OCS3-GFP
O5G6G1,2-OCS3-F	5' TTC TTT CTC CTC TTT GCA ACA CGT TAA ATC TAT CAC CGC CGG TGA TAA ATA TCT ATC GGC GCC GCC GAT AAC TAT TTT ATC GGC GGC GCC GAT AGC CAT GCT GGG TCG AC 3'	pJPC12-ΔPS-O5G6G1,2-OCS3-mCherry-O5C6A1,2-OCS3-GFP
O5C6A1,2-OCS3-R	5' ATC TAG TAT TTC TCC TCT TTA CGT TAA ATC TAT CAC CGC CGG TGA TAA ATA TCT ATC CAC GCC GTG GAT AAC TAT TTT ATC CAC GGC GTG GAT AGT CGA CCC AGC ATG GC 3'	pJPC12-ΔPS-O5G6G1,2-OCS3-mCherry-O5C6A1,2-OCS3-GFP
pJPC13-F	5' CCT TTG GTT AAA GGC TTT CGG ATC TTC CAG TGG ACA AAC 3'	pJPC13-ΔPS
pJPC13-R	5' GTT TGT CCA CTG GAA GAT CCG AAA GCC TTT AAC CAA AGG 3'	pJPC13-ΔPS
B0034-F2	5' AAA GAG GAG AAA TAC TAG ATG CC 3'	pJPC13-ΔPS-T7-B0034-gVI
T7-F	5' GAT AAG CTT GAT ATC GAA TTC TAA TAC GAC TCA CTA TAG GGA GAG AAG 3'	pJPC13-ΔPS-T7-B0034-gVI
T7-R	5' GCA TCT AGT ATT TCT CCT CTT TGT CTT CTC TCC CTA TAG TGA GTC G 3'	pJPC13-ΔPS-T7-B0034-gVI
